# Supplementary material for: Universal NicE-seq for high-resolution accessible chromatin profiling for formaldehyde-fixed and FFPE tissues
Source: Clin Epigenetics. 2020 Sep 22;12:143. doi: 10.1186/s13148-020-00921-6 (PMC7507628; doi:10.1186/s13148-020-00921-6)
Supplement: Supplementary file 1 — Additional file 1: Supp Fig. 1 Optimization of universal NicE-seq (A) A schematic diagram of accessible chromatin labeling using dCTP or 5-mdCTP in the labeling reaction along with biotinylated-dCTP in the nucleotide mix. On-bead and off-bead represented presence of streptavidin magnetic beads for DNA capture and library preparation. (B) FRiP comparison between all 4 methods generated library that map to TSSs (+/-500 bp of TSS) and distal elements (>500 bp from TSS) from HCT116 cells. C and 5mC represents use of dCTP and 5-dCTP in the reaction mix. Supp Fig. 2: Optimization of accessible chromatin sequencing and comparison between UniNicE-seq, ATAC-seq and DNase-seq. (A) IGV screen shot of the normalized read density of the four NicE-seq conditions in HCT116 cells. (B) Distribution of the number of normalized HCT116 NicE-seq reads at transcription start sites (TSS) of human genes and the surrounding 2 Kb (- and +) regions. (C) Pearson correlation of normalized read densities in UniNicE-seq peaks of the 2 technical replicates in HCT116 demonstrating reproducibility. (D) IGV screen shot of the normalized read density of UniNicE-seq (top track), ATAC-seq (middle track) and DNase-seq (bottom track) in HCT116 (F) Overlap of HCT116 peaks called from 15 M unique alignments using UniNicE-seq, ATAC-seq and DNase-seq. Supp Fig. 3: Venn Diagram showing common and cell-type specific UniNicE-seq peaks between the three cell types. (A) HCT116, K562 and MCF7 accessible chromatin regions were analyzed. Peaks are called from 11 million random sampled deduplicated alignment pairs. Supp Fig. 4: UniNicE-seq of mouse T cells cells. (A) IGV screen shot of the normalized read density of the technical duplicates of UniNicE-seq libraries of HCT116 cells at different cell numbers. (B) Pairwise comparison between all Universal NicE-seq reads between different T cell numbers from 500, 5 and 25 K. Pearson’s correlation is indicated. Supp Fig. 5: Comparison between UniNicE-seq, ATAC-seq, Omini A [file 13148_2020_921_MOESM1_ESM.zip]

Archive with 8 entries (8 files):
- Additional file Fig s1.PNG
- Additional file Fig S2.PNG
- Additional file Fig S3.PNG
- Additional file Fig S4.PNG
- Additional file Fig S6.PNG
- Additional file Fig S7.PNG
- Additional file Fig S8.PNG
- Additional file Fig S5.PNG
